# Supplementary material for: Induction of Apoptosis with Silver Nanoparticles Obtained Using Thermophilic Bacteria
Source: J Funct Biomater. 2024 May 24;15(6):142. doi: 10.3390/jfb15060142 (PMC11205018; doi:10.3390/jfb15060142)
Supplement: Supplementary file 1 [file jfb-15-00142-s001.zip]

Archive with 1 entries (1 files):
- jfb-3002767-supplementary.pdf
